# Supplementary material for: Whole-Genome Sequencing for Tracing the Genetic Diversity of Brucella abortus and Brucella melitensis Isolated from Livestock in Egypt
Source: Pathogens. 2021 Jun 16;10(6):759. doi: 10.3390/pathogens10060759 (PMC8235727; doi:10.3390/pathogens10060759)
Supplement: Supplementary file 1 [file pathogens-10-00759-s001.zip]

Archive with 8 entries (8 files):
- Fig. S1a & S1b. Circular presentation B abortus.png
- Fig. S1c & S1d. Circular presentation B melitensis.png
- Fig. S2a to d. Percentages of SNP types for reference B. abortus BDW & reference B. melitensis 16M.tif
- Table S1 Meta_Data.xls
- Table S3 cgSNPS of B abortus & B melitensis.xlsx
- Table_S5_WGS_virulence Factors and Mutations_AMR.xlsx
- Table S2. B.pdf
- Table S4 SNP variant types of chromosomes 1 & 2 of B. abortus & B.pdf
