# Supplementary material for: Whole-Genome Sequencing for Tracing the Genetic Diversity of Brucella abortus and Brucella melitensis Isolated from Livestock in Egypt
Source: Pathogens. 2021 Jun 16;10(6):759. doi: 10.3390/pathogens10060759 (PMC8235727; doi:10.3390/pathogens10060759)
Supplement: Supplementary file 1 [file pathogens-10-00759-s001.zip › Table S1 Meta_Data.xls]

## Sheet: Meta_Data_Overview
Sample ID	Bio sample	Common name	Type	Year of isolation	Region	Country	Host	Brucella spp.
18RB17233	SAMN15701920	18RB17233-Giza Egy	Isolate	2017	Africa	Egypt	Cattle	B. abortus
18RB17242	SAMN15701926	18RB17242-Beheira Egy	Isolate	2016	Africa	Egypt	Cattle	B. abortus
18RB17243	SAMN15701927	18RB17243-Beheira Egy	Isolate	2016	Africa	Egypt	Cattle	B. abortus
18RB17245	SAMN15701929	18RB17245-Asyut Egy	Isolate	2017	Africa	Egypt	Buffalo	B. abortus
18RB17255	SAMN15701939	18RB17255-Beheira Egy	Isolate	2017	Africa	Egypt	Cattle	B. abortus
18RB17256	SAMN15701940	18RB17256-Dakahlia Egy	Isolate	2017	Africa	Egypt	Cattle	B. abortus
18RB17257	SAMN15701941	18RB17257-Monufia Egy	Isolate	2017	Africa	Egypt	Cattle	B. abortus
18RB17259	SAMN15701943	18RB17259-Qalyubia Egy	Isolate	2017	Africa	Egypt	Cattle	B. abortus
18RB17227	SAMN15701916	18RB17227-Giza Egy	Isolate	2017	Africa	Egypt	Cattle	B. melitensis
18RB17228	SAMN15701917	18RB17228-Giza Egy	Isolate	2017	Africa	Egypt	Cattle	B. melitensis
18RB17229	SAMN15701918	18RB17229-Giza Egy	Isolate	2017	Africa	Egypt	Cattle	B. melitensis
18RB17230	SAMN15701919	18RB17230-Giza Egy	Isolate	2017	Africa	Egypt	Cattle	B. melitensis
18RB17235	SAMN15701921	18RB17235-Giza Egy	Isolate	2017	Africa	Egypt	Cattle	B. melitensis
18RB17236	SAMN15701922	18RB17236-Giza Egy	Isolate	2017	Africa	Egypt	Cattle	B. melitensis
18RB17238	SAMN15701923	18RB17238-Giza Egy	Isolate	2017	Africa	Egypt	Cattle	B. melitensis
18RB17240	SAMN15701924	18RB17240-Beheira Egy	Isolate	2016	Africa	Egypt	Cattle	B. melitensis
18RB17241	SAMN15701925	18RB17241-Beheira Egy	Isolate	2016	Africa	Egypt	Cattle	B. melitensis
18RB17244	SAMN15701928	18RB17244-Asyut Egy	Isolate	2017	Africa	Egypt	Buffalo	B. melitensis
18RB17246	SAMN15701930	18RB17246-Beni Suef Egy	Isolate	2015	Africa	Egypt	Goat	B. melitensis
18RB17247	SAMN15701931	18RB17247-Asyut Egy	Isolate	2017	Africa	Egypt	Cattle	B. melitensis
18RB17248	SAMN15701932	18RB17248-Qalyubia Egy	Isolate	2017	Africa	Egypt	Cattle	B. melitensis
18RB17249	SAMN15701933	18RB17249-Qalyubia Egy	Isolate	2017	Africa	Egypt	Cattle	B. melitensis
18RB17250	SAMN15701934	18RB17250-Beni Suef Egy	Isolate	2015	Africa	Egypt	Sheep	B. melitensis
18RB17251	SAMN15701935	18RB17251-Beni Suef Egy	Isolate	2015	Africa	Egypt	Cattle	B. melitensis
18RB17252	SAMN15701936	18RB17252-Ismailia Egy	Isolate	2017	Africa	Egypt	Cattle	B. melitensis
18RB17253	SAMN15701937	18RB17253-Ismailia Egy	Isolate	2017	Africa	Egypt	Cattle	B. melitensis
18RB17254	SAMN15701938	18RB17254-Ismailia Egy	Isolate	2017	Africa	Egypt	Cattle	B. melitensis
18RB17258	SAMN15701942	18RB17258-Monufia Egy	Isolate	2017	Africa	Egypt	Cattle	B. melitensis
18RB17260	SAMN15701944	18RB17260-Qalyubia Egy	Isolate	2017	Africa	Egypt	Buffalo	B. melitensis
	SAMN11288435	BAU21/S4023_reads		Asia	Bangladesh	Cattle	2017	B. abortus
	SAMN02297859	Pond-241323		Europe	Spain	Cattle	1997	B. abortus
SRR3106339	SAMN04260152	BMEL002		Africa	Egypt	Human	2014	B. melitensis
SRR3106340	SAMN04260151	BMEL003		Africa	Egypt	Human	2014	B. melitensis
SRR3927451	SAMN03733464	KU/RCF-03		Asia	Kuwait	Human	2014	B. melitensis
SRR3927452	SAMN03733280	KU/RCF-31		Asia	Kuwait	Human	2014	B. melitensis
SRR3927453	SAMN03733279	KU/RCF-64		Asia	Kuwait	Human	2014	B. melitensis
SRR3927454	SAMN03733278	KU/RCF-84		Asia	Kuwait	Human	2014	B. melitensis
SRR3927455	SAMN03433318	KU/RCF-96		Asia	Kuwait	Human	2014	B. melitensis
SRR4436574	SAMN05932964	BwIM_SYR_14		Asia	Syria	Human	2015	B. melitensis
SRR4436576	SAMN05932931	BwIM_IRQ_11		Asia	Iraq	Human	2014	B. melitensis
SRR4436577	SAMN05932956	BwIM_SYR_05		Asia	Syria	Human	2015	B. melitensis
SRR4436578	SAMN05932957	BwIM_IRN_28		Asia	Iran	Human	2015	B. melitensis
SRR4436579	SAMN05932958	BwIM_SYR_01		Asia	Syria	Human	2015	B. melitensis
SRR4436580	SAMN05932959	BwIM_IRQ_43		Asia	Iraq	Human	2015	B. melitensis
SRR4436581	SAMN05932960	BwIM_SYR_34		Asia	Syria	Human	2015	B. melitensis
SRR4436582	SAMN05932961	BwIM_TUR_27		Asia	Turkey	Human	2015	B. melitensis
SRR4436583	SAMN05932962	BwIM_SYR_53		Asia	Syria	Human	2015	B. melitensis
SRR4436584	SAMN05932963	BwIM_SYR_07		Asia	Syria	Human	2015	B. melitensis
SRR4436585	SAMN05932978	BwIM_TUR_38		Asia	Turkey	Human	2015	B. melitensis
SRR4436586	SAMN05932979	BwIM_SYR_31		Asia	Syria	Human	2015	B. melitensis
SRR4436587	SAMN05932976	BwIM_TUR_39		Asia	Turkey	Human	2014	B. melitensis
SRR4436590	SAMN05932983	BwIM_TUR_24		Asia	Turkey	Human	2015	B. melitensis
SRR4436595	SAMN05932984	BwIM_KWT_42		Asia	Kuwait	Human	2016	B. melitensis
SRR4436596	SAMN05932985	BwIM_MAR_25		Africa	Morocco	Human	2016	B. melitensis
SRR4436602	SAMN05932932	BwIM_TUR_30		Asia	Turkey	Human	2014	B. melitensis
SRR4436606	SAMN05932916	BwIM_TUR_15		Asia	Turkey	Human	2014	B. melitensis
SRR4436607	SAMN05932975	BwIM_TUR_19		Asia	Turkey	Human	2014	B. melitensis
SRR4436608	SAMN05932974	BwIM_IRQ_32		Asia	Iraq	Human	2014	B. melitensis
SRR4436609	SAMN05932973	BwIM_TUR_59		Asia	Turkey	Human	2014	B. melitensis
SRR4436610	SAMN05932972	BwIM_TUR_60		Asia	Turkey	Human	2014	B. melitensis
SRR4436611	SAMN05932971	BwIM_TUR_40		Asia	Turkey	Human	2014	B. melitensis
SRR4436612	SAMN05932970	BwIM_SYR_41		Asia	Syria	Human	2016	B. melitensis
SRR4436614	SAMN05932968	BwIM_SYR_10		Asia	Syria	Human	2016	B. melitensis
SRR4436615	SAMN05932967	BwIM_SYR_08		Asia	Syria	Human	2016	B. melitensis
SRR4436616	SAMN05932966	BwIM_SYR_23		Asia	Syria	Human	2016	B. melitensis
SRR4436619	SAMN05932989	BwIM_TUR_02		Asia	Turkey	Human	2016	B. melitensis
SRR4436623	SAMN05932951	BwIM_TKM_56		Asia	Turkmenistan	Human	2015	B. melitensis
SRR4436625	SAMN05932953	BwIM_SYR_26		Asia	Syria	Human	2015	B. melitensis
SRR4436626	SAMN05932952	BwIM_JOR_13		Asia	Jordan	Human	2015	B. melitensis
SRR4436627	SAMN05932947	BwIM_IRN_37		Asia	Iran	Human	2015	B. melitensis
SRR4436629	SAMN05932949	BwIM_SAU_09		Asia	Saudi Arabia	Human	2015	B. melitensis
SRR4436630	SAMN05932948	BwIM_SYR_04		Asia	Syria	Human	2015	B. melitensis
SRR4436635	SAMN05932922	BwIM_SOM_36b		Africa	Somalia	Human	2014	B. melitensis
SRR4436636	SAMN05932921	BwIM_SOM_36a		Africa	Somalia	Human	2014	B. melitensis
SRR4436637	SAMN05932920	BwIM_TUR_03		Asia	Turkey	Human	2014	B. melitensis
SRR4436640	SAMN05932917	BwIM_TUR_51		Asia	Turkey	Human	2014	B. melitensis
SRR4436641	SAMN05932930	BwIM_TUR_17		Asia	Turkey	Human	2014	B. melitensis
SRR7716002	SAMN09780836	KSA_BM_07		Asia	Saudi Arabia	Sheep	2017	B. melitensis

## Sheet: meta_mel_10.2020
ID	Common.name	Type	File_left_reads	File_right_reads	File_assembly	Year	Governorate	Distirct	State	Host	Organ	RIF	CIP	IMP	Species
SRR3106339	BMEL002	collected	/data/AGr130/pubData/Brucella/SRA/SRR3106339_1_sub.fastq	/data/AGr130/pubData/Brucella/SRA/SRR3106339_2_sub.fastq		2014			Egypt	Human
SRR3106340	BMEL003	collected	/data/AGr130/pubData/Brucella/SRA/SRR3106340_1_sub.fastq	/data/AGr130/pubData/Brucella/SRA/SRR3106340_2_sub.fastq		2014			Egypt	Human
SRR3927451	KU/RCF-03	collected	/data/AGr130/pubData/Brucella/SRA/SRR3927451_1.fastq.gz	/data/AGr130/pubData/Brucella/SRA/SRR3927451_2.fastq.gz		2014			Kuwait	Human
SRR3927452	KU/RCF-31	collected	/data/AGr130/pubData/Brucella/SRA/SRR3927452_1.fastq.gz	/data/AGr130/pubData/Brucella/SRA/SRR3927452_2.fastq.gz		2014			Kuwait	Human
SRR3927453	KU/RCF-64	collected	/data/AGr130/pubData/Brucella/SRA/SRR3927453_1.fastq.gz	/data/AGr130/pubData/Brucella/SRA/SRR3927453_2.fastq.gz		2014			Kuwait	Human
SRR3927454	KU/RCF-84	collected	/data/AGr130/pubData/Brucella/SRA/SRR3927454_1.fastq.gz	/data/AGr130/pubData/Brucella/SRA/SRR3927454_2.fastq.gz		2014			Kuwait	Human
SRR3927455	KU/RCF-96	collected	/data/AGr130/pubData/Brucella/SRA/SRR3927455_1.fastq.gz	/data/AGr130/pubData/Brucella/SRA/SRR3927455_2.fastq.gz		2014			Kuwait	Human
SRR4436574	BwIM-SYR-14	collected	/data/AGr130/pubData/Brucella/SRA/SRR4436574_1.fastq.gz	/data/AGr130/pubData/Brucella/SRA/SRR4436574_2.fastq.gz		2015			Syria	Human
SRR4436576	BwIM-IRQ-11	collected	/data/AGr130/pubData/Brucella/SRA/SRR4436576_1.fastq.gz	/data/AGr130/pubData/Brucella/SRA/SRR4436576_2.fastq.gz		2014			Iraq	Human
SRR4436577	BwIM-SYR-05	collected	/data/AGr130/pubData/Brucella/SRA/SRR4436577_1.fastq.gz	/data/AGr130/pubData/Brucella/SRA/SRR4436577_2.fastq.gz		2015			Syria	Human
SRR4436578	BwIM-IRN-28	collected	/data/AGr130/pubData/Brucella/SRA/SRR4436578_1.fastq.gz	/data/AGr130/pubData/Brucella/SRA/SRR4436578_2.fastq.gz		2015			Iran	Human
SRR4436579	BwIM-SYR-01	collected	/data/AGr130/pubData/Brucella/SRA/SRR4436579_1.fastq.gz	/data/AGr130/pubData/Brucella/SRA/SRR4436579_2.fastq.gz		2015			Syria	Human
SRR4436580	BwIM-IRQ-43	collected	/data/AGr130/pubData/Brucella/SRA/SRR4436580_1.fastq.gz	/data/AGr130/pubData/Brucella/SRA/SRR4436580_2.fastq.gz		2015			Iraq	Human
SRR4436581	BwIM-SYR-34	collected	/data/AGr130/pubData/Brucella/SRA/SRR4436581_1.fastq.gz	/data/AGr130/pubData/Brucella/SRA/SRR4436581_2.fastq.gz		2015			Syria	Human
SRR4436582	BwIM-TUR-27	collected	/data/AGr130/pubData/Brucella/SRA/SRR4436582_1.fastq.gz	/data/AGr130/pubData/Brucella/SRA/SRR4436582_2.fastq.gz		2015			Turkey	Human
SRR4436583	BwIM-SYR-53	collected	/data/AGr130/pubData/Brucella/SRA/SRR4436583_1.fastq.gz	/data/AGr130/pubData/Brucella/SRA/SRR4436583_2.fastq.gz		2015			Syria	Human
SRR4436584	BwIM-SYR-07	collected	/data/AGr130/pubData/Brucella/SRA/SRR4436584_1.fastq.gz	/data/AGr130/pubData/Brucella/SRA/SRR4436584_2.fastq.gz		2015			Syria	Human
SRR4436585	BwIM-TUR-38	collected	/data/AGr130/pubData/Brucella/SRA/SRR4436585_1.fastq.gz	/data/AGr130/pubData/Brucella/SRA/SRR4436585_2.fastq.gz		2015			Turkey	Human
SRR4436586	BwIM-SYR-31	collected	/data/AGr130/pubData/Brucella/SRA/SRR4436586_1.fastq.gz	/data/AGr130/pubData/Brucella/SRA/SRR4436586_2.fastq.gz		2015			Syria	Human
SRR4436587	BwIM-TUR-39	collected	/data/AGr130/pubData/Brucella/SRA/SRR4436587_1.fastq.gz	/data/AGr130/pubData/Brucella/SRA/SRR4436587_2.fastq.gz		2014			Turkey	Human
SRR4436590	BwIM-TUR-24	collected	/data/AGr130/pubData/Brucella/SRA/SRR4436590_1.fastq.gz	/data/AGr130/pubData/Brucella/SRA/SRR4436590_2.fastq.gz		2015			Turkey	Human
SRR4436595	BwIM-KWT-42	collected	/data/AGr130/pubData/Brucella/SRA/SRR4436595_1.fastq.gz	/data/AGr130/pubData/Brucella/SRA/SRR4436595_2.fastq.gz		2016			Kuwait	Human
SRR4436596	BwIM-MAR-25	collected	/data/AGr130/pubData/Brucella/SRA/SRR4436596_1.fastq.gz	/data/AGr130/pubData/Brucella/SRA/SRR4436596_2.fastq.gz		2016			Morocco	Human
SRR4436602	BwIM-TUR-30	collected	/data/AGr130/pubData/Brucella/SRA/SRR4436602_1.fastq.gz	/data/AGr130/pubData/Brucella/SRA/SRR4436602_2.fastq.gz		2014			Turkey	Human
SRR4436606	BwIM-TUR-15	collected	/data/AGr130/pubData/Brucella/SRA/SRR4436606_1.fastq.gz	/data/AGr130/pubData/Brucella/SRA/SRR4436606_2.fastq.gz		2014			Turkey	Human
SRR4436607	BwIM-TUR-19	collected	/data/AGr130/pubData/Brucella/SRA/SRR4436607_1.fastq.gz	/data/AGr130/pubData/Brucella/SRA/SRR4436607_2.fastq.gz		2014			Turkey	Human
SRR4436608	BwIM-IRQ-32	collected	/data/AGr130/pubData/Brucella/SRA/SRR4436608_1.fastq.gz	/data/AGr130/pubData/Brucella/SRA/SRR4436608_2.fastq.gz		2014			Iraq	Human
SRR4436609	BwIM-TUR-59	collected	/data/AGr130/pubData/Brucella/SRA/SRR4436609_1.fastq.gz	/data/AGr130/pubData/Brucella/SRA/SRR4436609_2.fastq.gz		2014			Turkey	Human
SRR4436610	BwIM-TUR-60	collected	/data/AGr130/pubData/Brucella/SRA/SRR4436610_1.fastq.gz	/data/AGr130/pubData/Brucella/SRA/SRR4436610_2.fastq.gz		2014			Turkey	Human
SRR4436611	BwIM-TUR-40	collected	/data/AGr130/pubData/Brucella/SRA/SRR4436611_1.fastq.gz	/data/AGr130/pubData/Brucella/SRA/SRR4436611_2.fastq.gz		2014			Turkey	Human
SRR4436612	BwIM-SYR-41	collected	/data/AGr130/pubData/Brucella/SRA/SRR4436612_1.fastq.gz	/data/AGr130/pubData/Brucella/SRA/SRR4436612_2.fastq.gz		2016			Syria	Human
SRR4436614	BwIM-SYR-10	collected	/data/AGr130/pubData/Brucella/SRA/SRR4436614_1.fastq.gz	/data/AGr130/pubData/Brucella/SRA/SRR4436614_2.fastq.gz		2016			Syria	Human
SRR4436615	BwIM-SYR-08	collected	/data/AGr130/pubData/Brucella/SRA/SRR4436615_1.fastq.gz	/data/AGr130/pubData/Brucella/SRA/SRR4436615_2.fastq.gz		2016			Syria	Human
SRR4436616	BwIM-SYR-23	collected	/data/AGr130/pubData/Brucella/SRA/SRR4436616_1.fastq.gz	/data/AGr130/pubData/Brucella/SRA/SRR4436616_2.fastq.gz		2016			Syria	Human
SRR4436619	BwIM-TUR-02	collected	/data/AGr130/pubData/Brucella/SRA/SRR4436619_1.fastq.gz	/data/AGr130/pubData/Brucella/SRA/SRR4436619_2.fastq.gz		2016			Turkey	Human
SRR4436623	BwIM-TKM-56	collected	/data/AGr130/pubData/Brucella/SRA/SRR4436623_1.fastq.gz	/data/AGr130/pubData/Brucella/SRA/SRR4436623_2.fastq.gz		2015			Turkmenistan	Human
SRR4436625	BwIM-SYR-26	collected	/data/AGr130/pubData/Brucella/SRA/SRR4436625_1.fastq.gz	/data/AGr130/pubData/Brucella/SRA/SRR4436625_2.fastq.gz		2015			Syria	Human
SRR4436626	BwIM-JOR-13	collected	/data/AGr130/pubData/Brucella/SRA/SRR4436626_1.fastq.gz	/data/AGr130/pubData/Brucella/SRA/SRR4436626_2.fastq.gz		2015			Jordan	Human
SRR4436627	BwIM-IRN-37	collected	/data/AGr130/pubData/Brucella/SRA/SRR4436627_1.fastq.gz	/data/AGr130/pubData/Brucella/SRA/SRR4436627_2.fastq.gz		2015			Iran	Human
SRR4436629	BwIM-SAU-09	collected	/data/AGr130/pubData/Brucella/SRA/SRR4436629_1.fastq.gz	/data/AGr130/pubData/Brucella/SRA/SRR4436629_2.fastq.gz		2015			Saudi Arabia	Human
SRR4436630	BwIM-SYR-04	collected	/data/AGr130/pubData/Brucella/SRA/SRR4436630_1.fastq.gz	/data/AGr130/pubData/Brucella/SRA/SRR4436630_2.fastq.gz		2015			Syria	Human
SRR4436635	BwIM-SOM-36b	collected	/data/AGr130/pubData/Brucella/SRA/SRR4436635_1.fastq.gz	/data/AGr130/pubData/Brucella/SRA/SRR4436635_2.fastq.gz		2014			Somalia	Human
SRR4436636	BwIM-SOM-36a	collected	/data/AGr130/pubData/Brucella/SRA/SRR4436636_1.fastq.gz	/data/AGr130/pubData/Brucella/SRA/SRR4436636_2.fastq.gz		2014			Somalia	Human
SRR4436637	BwIM-TUR-03	collected	/data/AGr130/pubData/Brucella/SRA/SRR4436637_1.fastq.gz	/data/AGr130/pubData/Brucella/SRA/SRR4436637_2.fastq.gz		2014			Turkey	Human
SRR4436640	BwIM-TUR-51	collected	/data/AGr130/pubData/Brucella/SRA/SRR4436640_1.fastq.gz	/data/AGr130/pubData/Brucella/SRA/SRR4436640_2.fastq.gz		2014			Turkey	Human
SRR4436641	BwIM-TUR-17	collected	/data/AGr130/pubData/Brucella/SRA/SRR4436641_1.fastq.gz	/data/AGr130/pubData/Brucella/SRA/SRR4436641_2.fastq.gz		2014			Turkey	Human
16M	16M	reference			/data/AGr130/pubData/Brucella/GCA_000007125.1_ASM712v1_genomic.fna			Kansas		goat
18RB17227	18RB17227	collected	/data/AGr130/RawData/Illumina/191118_M05407_0047_000000000-CPPRF/18RB17227_S7_L001_R1_001.fastq.gz	/data/AGr130/RawData/Illumina/191118_M05407_0047_000000000-CPPRF/18RB17227_S7_L001_R2_001.fastq.gz		2017	Giza	Al Badrashin	Egypt	Cattle	Lymph node	R	S	R	B. melitensis
18RB17228	18RB17228	collected	/data/AGr130/RawData/Illumina/191118_M05407_0047_000000000-CPPRF/18RB17228_S8_L001_R1_001.fastq.gz	/data/AGr130/RawData/Illumina/191118_M05407_0047_000000000-CPPRF/18RB17228_S8_L001_R2_001.fastq.gz		2017	Giza	Al Badrashin	Egypt	Cattle	Lymph node	R	R	R	B. melitensis
18RB17229	18RB17229	collected	/data/AGr130/RawData/Illumina/190607_M05407_0029_000000000-CFH7N/18RB17229_S3_L001_R1_001.fastq.gz	/data/AGr130/RawData/Illumina/190607_M05407_0029_000000000-CFH7N/18RB17229_S3_L001_R2_001.fastq.gz		2017	Giza	Al Badrashin	Egypt	Cattle	Lymph node	R	R	R	B. melitensis
18RB17230	18RB17230	collected	/data/AGr130/RawData/Illumina/190607_M05407_0029_000000000-CFH7N/18RB17230_S4_L001_R1_001.fastq.gz	/data/AGr130/RawData/Illumina/190607_M05407_0029_000000000-CFH7N/18RB17230_S4_L001_R2_001.fastq.gz		2017	Giza	Al Badrashin	Egypt	Cattle	Lymph node	R	R	R	B. melitensis
18RB17235	18RB17235	collected	/data/AGr130/RawData/Illumina/190607_M05407_0029_000000000-CFH7N/18RB17235_S6_L001_R1_001.fastq.gz	/data/AGr130/RawData/Illumina/190607_M05407_0029_000000000-CFH7N/18RB17235_S6_L001_R2_001.fastq.gz		2017	Giza	El-Hawamdeyya	Egypt	Cattle	Lymph node	R	R	R	B. melitensis
18RB17236	18RB17236	collected	/data/AGr130/RawData/Illumina/190607_M05407_0029_000000000-CFH7N/18RB17236_S7_L001_R1_001.fastq.gz	/data/AGr130/RawData/Illumina/190607_M05407_0029_000000000-CFH7N/18RB17236_S7_L001_R2_001.fastq.gz		2017	Giza	El-Hawamdeyya	Egypt	Cattle	Lymph node	R	S	R	B. melitensis
18RB17238	18RB17238	collected	/data/AGr130/RawData/Illumina/190607_M05407_0029_000000000-CFH7N/18RB17238_S8_L001_R1_001.fastq.gz	/data/AGr130/RawData/Illumina/190607_M05407_0029_000000000-CFH7N/18RB17238_S8_L001_R2_001.fastq.gz		2017	Giza	El-Hawamdeyya	Egypt	Cattle	Lymph node	R	R	R	B. melitensis
18RB17240	18RB17240	collected	/data/AGr130/RawData/Illumina/190607_M05407_0029_000000000-CFH7N/18RB17240_S9_L001_R1_001.fastq.gz	/data/AGr130/RawData/Illumina/190607_M05407_0029_000000000-CFH7N/18RB17240_S9_L001_R2_001.fastq.gz		2016	Beheira	Damanhour	Egypt	Cattle	Lymph node	R	R	R	B. melitensis
18RB17241	18RB17241	collected	/data/AGr130/RawData/Illumina/191118_M05407_0047_000000000-CPPRF/18RB17241_S10_L001_R1_001.fastq.gz	/data/AGr130/RawData/Illumina/191118_M05407_0047_000000000-CPPRF/18RB17241_S10_L001_R2_001.fastq.gz		2016	Beheira	Damanhour	Egypt	Cattle	Lymph node	R	S	R	B. melitensis
18RB17244	18RB17244	collected	/data/AGr130/RawData/Illumina/190607_M05407_0029_000000000-CFH7N/18RB17244_S13_L001_R1_001.fastq.gz	/data/AGr130/RawData/Illumina/190607_M05407_0029_000000000-CFH7N/18RB17244_S13_L001_R2_001.fastq.gz		2017	Asyut	Asyut	Egypt	Buffalo	Lymph node	I	R	R	B. melitensis
18RB17246	18RB17246	collected	/data/AGr130/RawData/Illumina/190607_M05407_0029_000000000-CFH7N/18RB17246_S15_L001_R1_001.fastq.gz	/data/AGr130/RawData/Illumina/190607_M05407_0029_000000000-CFH7N/18RB17246_S15_L001_R2_001.fastq.gz		2015	Beni Suef	Al Wasta	Egypt	Goat	Lymph node	R	R	S	B. melitensis
18RB17247	18RB17247	collected	/data/AGr130/RawData/Illumina/190607_M05407_0029_000000000-CFH7N/18RB17247_S16_L001_R1_001.fastq.gz	/data/AGr130/RawData/Illumina/190607_M05407_0029_000000000-CFH7N/18RB17247_S16_L001_R2_001.fastq.gz		2017	Asyut	Asyut	Egypt	Cattle	Lymph node	I	R	S	B. melitensis
18RB17248	18RB17248	collected	/data/AGr130/RawData/Illumina/190607_M05407_0029_000000000-CFH7N/18RB17248_S17_L001_R1_001.fastq.gz	/data/AGr130/RawData/Illumina/190607_M05407_0029_000000000-CFH7N/18RB17248_S17_L001_R2_001.fastq.gz		2017	Qalyubia	Tukh	Egypt	Cattle	Lymph node	I	R	R	B. melitensis
18RB17249	18RB17249	collected	/data/AGr130/RawData/Illumina/190607_M05407_0029_000000000-CFH7N/18RB17249_S18_L001_R1_001.fastq.gz	/data/AGr130/RawData/Illumina/190607_M05407_0029_000000000-CFH7N/18RB17249_S18_L001_R2_001.fastq.gz		2017	Qalyubia	Qaha	Egypt	Cattle	Lymph node	R	R	R	B. melitensis
18RB17250	18RB17250	collected	/data/AGr130/RawData/Illumina/191118_M05407_0047_000000000-CPPRF/18RB17250_S12_L001_R1_001.fastq.gz	/data/AGr130/RawData/Illumina/191118_M05407_0047_000000000-CPPRF/18RB17250_S12_L001_R2_001.fastq.gz		2015	Beni Suef	Al Wasta	Egypt	Sheep	Lymph node	I	R	S	B. melitensis
18RB17251	18RB17251	collected	/data/AGr130/RawData/Illumina/190607_M05407_0029_000000000-CFH7N/18RB17251_S20_L001_R1_001.fastq.gz	/data/AGr130/RawData/Illumina/190607_M05407_0029_000000000-CFH7N/18RB17251_S20_L001_R2_001.fastq.gz		2015	Beni Suef	Al Wasta	Egypt	Cattle	Lymph node	I	S	S	B. melitensis
18RB17252	18RB17252	collected	/data/AGr130/RawData/Illumina/190607_M05407_0029_000000000-CFH7N/18RB17252_S21_L001_R1_001.fastq.gz	/data/AGr130/RawData/Illumina/190607_M05407_0029_000000000-CFH7N/18RB17252_S21_L001_R2_001.fastq.gz		2017	Ismailia	Ismailia	Egypt	Cattle	Lymph node	I	R	R	B. melitensis
18RB17253	18RB17253	collected	/data/AGr130/RawData/Illumina/190607_M05407_0029_000000000-CFH7N/18RB17253_S22_L001_R1_001.fastq.gz	/data/AGr130/RawData/Illumina/190607_M05407_0029_000000000-CFH7N/18RB17253_S22_L001_R2_001.fastq.gz		2017	Ismailia	Ismailia	Egypt	Cattle	Lymph node	R	R	R	B. melitensis
18RB17254	18RB17254	collected	/data/AGr130/RawData/Illumina/190607_M05407_0029_000000000-CFH7N/18RB17254_S23_L001_R1_001.fastq.gz	/data/AGr130/RawData/Illumina/190607_M05407_0029_000000000-CFH7N/18RB17254_S23_L001_R2_001.fastq.gz		2017	Ismailia	Ismailia	Egypt	Cattle	Lymph node	I	R	S	B. melitensis
18RB17258	18RB17258	collected	/data/AGr130/RawData/Illumina/190607_M05407_0029_000000000-CFH7N/18RB17258_S27_L001_R1_001.fastq.gz	/data/AGr130/RawData/Illumina/190607_M05407_0029_000000000-CFH7N/18RB17258_S27_L001_R2_001.fastq.gz		2017	Monufia	Sirs Al Layyanah	Egypt	Cattle	Milk	R	R	R	B. melitensis
18RB17260	18RB17260	collected	/data/AGr130/RawData/Illumina/190607_M05407_0029_000000000-CFH7N/18RB17260_S29_L001_R1_001.fastq.gz	/data/AGr130/RawData/Illumina/190607_M05407_0029_000000000-CFH7N/18RB17260_S29_L001_R2_001.fastq.gz		2017	Qalyubia	Tukh	Egypt	Buffalo	Lymph node	R	S	R	B. melitensis

## Sheet: WGS-Isolates from Egypt
Genome characteristics of B. abortus and B. melitensis strains recovered from livestock in Egypt
ID	Strains	Reference genome size	Average read length	Total reads	Theoretical coverage	N50	Genome length		NCBI- Bioproject: PRJNA650270
18RB17233	B. abortus	3344326	261	1811042	141	252777	3265463		SAMN15701920 : 18RB17233 (TaxID: 235)
18RB17242	B. abortus	3344326	244	1967264	143	308917	3265494		SAMN15701926 : 18RB17242 (TaxID: 235)
18RB17243	B. abortus	3344326	236	449286	31	208112	3264888		SAMN15701927 : 18RB17243 (TaxID: 235)
18RB17245	B. abortus	3344326	250	556804	41	250670	3265112		SAMN15701929 : 18RB17245 (TaxID: 235)
18RB17255	B. abortus	3344326	228	846874	57	177938	3263728		SAMN15701939 : 18RB17255 (TaxID: 235)
18RB17256	B. abortus	3344326	269	1722744	138	251646	3264483		SAMN15701940 : 18RB17256 (TaxID: 235)
18RB17257	B. abortus	3344326	219	868348	56	259792	3265874		SAMN15701941 : 18RB17257 (TaxID: 235)
18RB17259	B. abortus	3344326	228	1331936	90	207937	3264406		SAMN15701943 : 18RB17259 (TaxID: 235)
18RB17227	B. melitensis	3349847	272	2068092	167	248250	3290021		SAMN15701916 : 18RB17227 (TaxID: 29459)
18RB17228	B. melitensis	3349847	268	1738772	139	211746	3290629		SAMN15701917 : 18RB17228 (TaxID: 29459)
18RB17229	B. melitensis	3349847	227	443536	30	142019	3290004		SAMN15701918 : 18RB17229 (TaxID: 29459)
18RB17230	B. melitensis	3349847	221	1905140	125	189933	3290588		SAMN15701919 : 18RB17230 (TaxID: 29459)
18RB17235	B. melitensis	3349847	242	537408	38	143914	3288995		SAMN15701921 : 18RB17235 (TaxID: 29459)
18RB17236	B. melitensis	3349847	245	542364	39	170183	3289316		SAMN15701922 : 18RB17236 (TaxID: 29459)
18RB17238	B. melitensis	3349847	223	545640	36	116375	3287707		SAMN15701923 : 18RB17238 (TaxID: 29459)
18RB17240	B. melitensis	3349847	226	389700	26	105381	3287458		SAMN15701924 : 18RB17240 (TaxID: 29459)
18RB17241	B. melitensis	3349847	264	1871022	147	251614	3290583		SAMN15701925 : 18RB17241 (TaxID: 29459)
18RB17244	B. melitensis	3349847	243	358990	26	207809	3290164		SAMN15701928 : 18RB17244 (TaxID: 29459)
18RB17246	B. melitensis	3349847	243	723042	52	248193	3290056		SAMN15701930 : 18RB17246 (TaxID: 29459)
18RB17247	B. melitensis	3349847	204	1109952	67	189964	3290815		SAMN15701931 : 18RB17247 (TaxID: 29459)
18RB17248	B. melitensis	3349847	232	553720	38	200593	3290298		SAMN15701932 : 18RB17248 (TaxID: 29459)
18RB17249	B. melitensis	3349847	251	539168	40	291982	3278036		SAMN15701933 : 18RB17249 (TaxID: 29459)
18RB17250	B. melitensis	3349847	253	2029554	153	251322	3290173		SAMN15701934 : 18RB17250 (TaxID: 29459)
18RB17251	B. melitensis	3349847	237	842890	59	248211	3290483		SAMN15701935 : 18RB17251 (TaxID: 29459)
18RB17252	B. melitensis	3349847	248	756418	56	302778	3289329		SAMN15701936 : 18RB17252 (TaxID: 29459)
18RB17253	B. melitensis	3349847	247	1092606	80	251316	3288887		SAMN15701937 : 18RB17253 (TaxID: 29459)
18RB17254	B. melitensis	3349847	255	717444	54	221358	3289554		SAMN15701938 : 18RB17254 (TaxID: 29459)
18RB17258	B. melitensis	3349847	253	794192	59	207835	3300052		SAMN15701942 : 18RB17258 (TaxID: 29459)
18RB17260	B. melitensis	3349847	181	663222	35	175601	3289027		SAMN15701944 : 18RB17260 (TaxID: 29459)

## Sheet: MLST_abortus_melitensis_Egypt
ID	Strain	S.T.	gap	aroA	glk	dnaK	gyrB	trpE	cobQ	Int_hyp	Omp25
18RB17233	B. abortus	1	2	1	1	2	1	3	1	1	1
18RB17242	B. abortus	1	2	1	1	2	1	3	1	1	1
18RB17243	B. abortus	1	2	1	1	2	1	3	1	1	1
18RB17245	B. abortus	1	2	1	1	2	1	3	1	1	1
18RB17255	B. abortus	1	2	1	1	2	1	3	1	1	1
18RB17256	B. abortus	1	2	1	1	2	1	3	1	1	1
18RB17257	B. abortus	1	2	1	1	2	1	3	1	1	1
18RB17259	B. abortus	1	2	1	1	2	1	3	1	1	1
Reference	B. abortus-2308	1	2	1	1	2	1	3	1	1	1
18RB17227	B. melitensis	11	3	2	3	2	1	5	3	2	10
18RB17228	B. melitensis	11	3	2	3	2	1	5	3	2	10
18RB17229	B. melitensis	11	3	2	3	2	1	5	3	2	10
18RB17230	B. melitensis	11	3	2	3	2	1	5	3	2	10
18RB17235	B. melitensis	11	3	2	3	2	1	5	3	2	10
18RB17236	B. melitensis	11	3	2	3	2	1	5	3	2	10
18RB17238	B. melitensis	11	3	2	3	2	1	5	3	2	10
18RB17240	B. melitensis	11	3	2	3	2	1	5	3	2	10
18RB17241	B. melitensis	11	3	2	3	2	1	5	3	2	10
18RB17244	B. melitensis	11	3	2	3	2	1	5	3	2	10
18RB17246	B. melitensis	11	3	2	3	2	1	5	3	2	10
18RB17247	B. melitensis	11	3	2	3	2	1	5	3	2	10
18RB17248	B. melitensis	11	3	2	3	2	1	5	3	2	10
18RB17249	B. melitensis	11	3	2	3	2	1	5	3	2	10
18RB17250	B. melitensis	11	3	2	3	2	1	5	3	2	10
18RB17251	B. melitensis	11	3	2	3	2	1	5	3	2	10
18RB17252	B. melitensis	11	3	2	3	2	1	5	3	2	10
18RB17253	B. melitensis	11	3	2	3	2	1	5	3	2	10
18RB17254	B. melitensis	11	3	2	3	2	1	5	3	2	10
18RB17258	B. melitensis	11	3	2	3	2	1	5	3	2	10
18RB17260	B. melitensis	11	3	2	3	2	1	5	3	2	10
Reference	B. melitensis 16M	7	3	5	3	2	1	5	2	2	10

## Sheet: MLST_ALL_abortus
ID	Common.name	Scheme	Type	Scheme_1	Scheme_2	Scheme_3	Scheme_4	Scheme_5	Scheme_6	Scheme_7	Scheme_8	Scheme_9
18RB17233	18RB17233	Brucella	1	gap(2)	aroA(1)	glk(1)	dnaK(2)	gyrB(1)	trpE(3)	cobQ(1)	int_hyp(1)	omp25(1)
18RB17242	18RB17242	Brucella	1	gap(2)	aroA(1)	glk(1)	dnaK(2)	gyrB(1)	trpE(3)	cobQ(1)	int_hyp(1)	omp25(1)
18RB17243	18RB17243	Brucella	1	gap(2)	aroA(1)	glk(1)	dnaK(2)	gyrB(1)	trpE(3)	cobQ(1)	int_hyp(1)	omp25(1)
18RB17245	18RB17245	Brucella	1	gap(2)	aroA(1)	glk(1)	dnaK(2)	gyrB(1)	trpE(3)	cobQ(1)	int_hyp(1)	omp25(1)
18RB17255	18RB17255	Brucella	1	gap(2)	aroA(1)	glk(1)	dnaK(2)	gyrB(1)	trpE(3)	cobQ(1)	int_hyp(1)	omp25(1)
18RB17256	18RB17256	Brucella	1	gap(2)	aroA(1)	glk(1)	dnaK(2)	gyrB(1)	trpE(3)	cobQ(1)	int_hyp(1)	omp25(1)
18RB17257	18RB17257	Brucella	1	gap(2)	aroA(1)	glk(1)	dnaK(2)	gyrB(1)	trpE(3)	cobQ(1)	int_hyp(1)	omp25(1)
18RB17259	18RB17259	Brucella	1	gap(2)	aroA(1)	glk(1)	dnaK(2)	gyrB(1)	trpE(3)	cobQ(1)	int_hyp(1)	omp25(1)
2308	2308	Brucella	5	gap(2)	aroA(1)	glk(1)	dnaK(2)	gyrB(1)	trpE(4)	cobQ(1)	int_hyp(1)	omp25(1)
SRR8983080	BAU21/S4023reads	Brucella	2	gap(2)	aroA(1)	glk(2)	dnaK(2)	gyrB(1)	trpE(3)	cobQ(1)	int_hyp(1)	omp25(1)
SRR952243	Pond241323	Brucella	2	gap(2)	aroA(1)	glk(2)	dnaK(2)	gyrB(1)	trpE(3)	cobQ(1)	int_hyp(1)	omp25(1)

## Sheet: MLST
ID	Common.name	Scheme	Type	Scheme_1	Scheme_2	Scheme_3	Scheme_4	Scheme_5	Scheme_6	Scheme_7	Scheme_8	Scheme_9
16M	16M	brucella	7	gap(3)	aroA(5)	glk(3)	dnaK(2)	gyrB(1)	trpE(5)	cobQ(2)	int_hyp(2)	omp25(10)
18RB17227	18RB17227	brucella	11	gap(3)	aroA(2)	glk(3)	dnaK(2)	gyrB(1)	trpE(5)	cobQ(3)	int_hyp(2)	omp25(10)
18RB17228	18RB17228	brucella	11	gap(3)	aroA(2)	glk(3)	dnaK(2)	gyrB(1)	trpE(5)	cobQ(3)	int_hyp(2)	omp25(10)
18RB17229	18RB17229	brucella	11	gap(3)	aroA(2)	glk(3)	dnaK(2)	gyrB(1)	trpE(5)	cobQ(3)	int_hyp(2)	omp25(10)
18RB17230	18RB17230	brucella	11	gap(3)	aroA(2)	glk(3)	dnaK(2)	gyrB(1)	trpE(5)	cobQ(3)	int_hyp(2)	omp25(10)
18RB17235	18RB17235	brucella	11	gap(3)	aroA(2)	glk(3)	dnaK(2)	gyrB(1)	trpE(5)	cobQ(3)	int_hyp(2)	omp25(10)
18RB17236	18RB17236	brucella	11	gap(3)	aroA(2)	glk(3)	dnaK(2)	gyrB(1)	trpE(5)	cobQ(3)	int_hyp(2)	omp25(10)
18RB17238	18RB17238	brucella	11	gap(3)	aroA(2)	glk(3)	dnaK(2)	gyrB(1)	trpE(5)	cobQ(3)	int_hyp(2)	omp25(10)
18RB17240	18RB17240	brucella	11	gap(3)	aroA(2)	glk(3)	dnaK(2)	gyrB(1)	trpE(5)	cobQ(3)	int_hyp(2)	omp25(10)
18RB17241	18RB17241	brucella	11	gap(3)	aroA(2)	glk(3)	dnaK(2)	gyrB(1)	trpE(5)	cobQ(3)	int_hyp(2)	omp25(10)
18RB17244	18RB17244	brucella	11	gap(3)	aroA(2)	glk(3)	dnaK(2)	gyrB(1)	trpE(5)	cobQ(3)	int_hyp(2)	omp25(10)
18RB17246	18RB17246	brucella	11	gap(3)	aroA(2)	glk(3)	dnaK(2)	gyrB(1)	trpE(5)	cobQ(3)	int_hyp(2)	omp25(10)
18RB17247	18RB17247	brucella	11	gap(3)	aroA(2)	glk(3)	dnaK(2)	gyrB(1)	trpE(5)	cobQ(3)	int_hyp(2)	omp25(10)
18RB17248	18RB17248	brucella	11	gap(3)	aroA(2)	glk(3)	dnaK(2)	gyrB(1)	trpE(5)	cobQ(3)	int_hyp(2)	omp25(10)
18RB17249	18RB17249	brucella	11	gap(3)	aroA(2)	glk(3)	dnaK(2)	gyrB(1)	trpE(5)	cobQ(3)	int_hyp(2)	omp25(10)
18RB17250	18RB17250	brucella	11	gap(3)	aroA(2)	glk(3)	dnaK(2)	gyrB(1)	trpE(5)	cobQ(3)	int_hyp(2)	omp25(10)
18RB17251	18RB17251	brucella	11	gap(3)	aroA(2)	glk(3)	dnaK(2)	gyrB(1)	trpE(5)	cobQ(3)	int_hyp(2)	omp25(10)
18RB17252	18RB17252	brucella	11	gap(3)	aroA(2)	glk(3)	dnaK(2)	gyrB(1)	trpE(5)	cobQ(3)	int_hyp(2)	omp25(10)
18RB17253	18RB17253	brucella	11	gap(3)	aroA(2)	glk(3)	dnaK(2)	gyrB(1)	trpE(5)	cobQ(3)	int_hyp(2)	omp25(10)
18RB17254	18RB17254	brucella	11	gap(3)	aroA(2)	glk(3)	dnaK(2)	gyrB(1)	trpE(5)	cobQ(3)	int_hyp(2)	omp25(10)
18RB17258	18RB17258	brucella	11	gap(3)	aroA(2)	glk(3)	dnaK(2)	gyrB(1)	trpE(5)	cobQ(3)	int_hyp(2)	omp25(10)
18RB17260	18RB17260	brucella	11	gap(3)	aroA(2)	glk(3)	dnaK(2)	gyrB(1)	trpE(5)	cobQ(3)	int_hyp(2)	omp25(10)
SRR3106339	BMEL002	brucella	11	gap(3)	aroA(2)	glk(3)	dnaK(2)	gyrB(1)	trpE(5)	cobQ(3)	int_hyp(2)	omp25(10)
SRR3106340	BMEL003	brucella	11	gap(3)	aroA(2)	glk(3)	dnaK(2)	gyrB(1)	trpE(5)	cobQ(3)	int_hyp(2)	omp25(10)
SRR3927451	KU/RCF-03	brucella	12	gap(3)	aroA(2)	glk(3)	dnaK(2)	gyrB(1)	trpE(5)	cobQ(2)	int_hyp(2)	omp25(10)
SRR3927452	KU/RCF-31	brucella	8	gap(3)	aroA(2)	glk(3)	dnaK(2)	gyrB(1)	trpE(5)	cobQ(3)	int_hyp(2)	omp25(8)
SRR3927453	KU/RCF-64	brucella	8	gap(3)	aroA(2)	glk(3)	dnaK(2)	gyrB(1)	trpE(5)	cobQ(3)	int_hyp(2)	omp25(8)
SRR3927454	KU/RCF-84	brucella	8	gap(3)	aroA(2)	glk(3)	dnaK(2)	gyrB(1)	trpE(5)	cobQ(3)	int_hyp(2)	omp25(8)
SRR3927455	KU/RCF-96	brucella	8	gap(3)	aroA(2)	glk(3)	dnaK(2)	gyrB(1)	trpE(5)	cobQ(3)	int_hyp(2)	omp25(8)
SRR4436574	BwIM-SYR-14	brucella	8	gap(3)	aroA(2)	glk(3)	dnaK(2)	gyrB(1)	trpE(5)	cobQ(3)	int_hyp(2)	omp25(8)
SRR4436576	BwIM-IRQ-11	brucella	8	gap(3)	aroA(2)	glk(3)	dnaK(2)	gyrB(1)	trpE(5)	cobQ(3)	int_hyp(2)	omp25(8)
SRR4436577	BwIM-SYR-05	brucella	8	gap(3)	aroA(2)	glk(3)	dnaK(2)	gyrB(1)	trpE(5)	cobQ(3)	int_hyp(2)	omp25(8)
SRR4436578	BwIM-IRN-28	brucella		gap(3)	aroA(2)	glk(3)	dnaK(~2)	gyrB(1)	trpE(5)	cobQ(3)	int_hyp(2)	omp25(8)
SRR4436579	BwIM-SYR-01	brucella	8	gap(3)	aroA(2)	glk(3)	dnaK(2)	gyrB(1)	trpE(5)	cobQ(3)	int_hyp(2)	omp25(8)
SRR4436580	BwIM-IRQ-43	brucella	8	gap(3)	aroA(2)	glk(3)	dnaK(2)	gyrB(1)	trpE(5)	cobQ(3)	int_hyp(2)	omp25(8)
SRR4436581	BwIM-SYR-34	brucella	8	gap(3)	aroA(2)	glk(3)	dnaK(2)	gyrB(1)	trpE(5)	cobQ(3)	int_hyp(2)	omp25(8)
SRR4436582	BwIM-TUR-27	brucella	8	gap(3)	aroA(2)	glk(3)	dnaK(2)	gyrB(1)	trpE(5)	cobQ(3)	int_hyp(2)	omp25(8)
SRR4436583	BwIM-SYR-53	brucella	8	gap(3)	aroA(2)	glk(3)	dnaK(2)	gyrB(1)	trpE(5)	cobQ(3)	int_hyp(2)	omp25(8)
SRR4436584	BwIM-SYR-07	brucella	8	gap(3)	aroA(2)	glk(3)	dnaK(2)	gyrB(1)	trpE(5)	cobQ(3)	int_hyp(2)	omp25(8)
SRR4436585	BwIM-TUR-38	brucella	8	gap(3)	aroA(2)	glk(3)	dnaK(2)	gyrB(1)	trpE(5)	cobQ(3)	int_hyp(2)	omp25(8)
SRR4436586	BwIM-SYR-31	brucella	8	gap(3)	aroA(2)	glk(3)	dnaK(2)	gyrB(1)	trpE(5)	cobQ(3)	int_hyp(2)	omp25(8)
SRR4436587	BwIM-TUR-39	brucella	8	gap(3)	aroA(2)	glk(3)	dnaK(2)	gyrB(1)	trpE(5)	cobQ(3)	int_hyp(2)	omp25(8)
SRR4436590	BwIM-TUR-24	brucella	8	gap(3)	aroA(2)	glk(3)	dnaK(2)	gyrB(1)	trpE(5)	cobQ(3)	int_hyp(2)	omp25(8)
SRR4436595	BwIM-KWT-42	brucella	8	gap(3)	aroA(2)	glk(3)	dnaK(2)	gyrB(1)	trpE(5)	cobQ(3)	int_hyp(2)	omp25(8)
SRR4436596	BwIM-MAR-25	brucella	11	gap(3)	aroA(2)	glk(3)	dnaK(2)	gyrB(1)	trpE(5)	cobQ(3)	int_hyp(2)	omp25(10)
SRR4436602	BwIM-TUR-30	brucella	8	gap(3)	aroA(2)	glk(3)	dnaK(2)	gyrB(1)	trpE(5)	cobQ(3)	int_hyp(2)	omp25(8)
SRR4436606	BwIM-TUR-15	brucella	8	gap(3)	aroA(2)	glk(3)	dnaK(2)	gyrB(1)	trpE(5)	cobQ(3)	int_hyp(2)	omp25(8)
SRR4436607	BwIM-TUR-19	brucella	8	gap(3)	aroA(2)	glk(3)	dnaK(2)	gyrB(1)	trpE(5)	cobQ(3)	int_hyp(2)	omp25(8)
SRR4436608	BwIM-IRQ-32	brucella	8	gap(3)	aroA(2)	glk(3)	dnaK(2)	gyrB(1)	trpE(5)	cobQ(3)	int_hyp(2)	omp25(8)
SRR4436609	BwIM-TUR-59	brucella	8	gap(3)	aroA(2)	glk(3)	dnaK(2)	gyrB(1)	trpE(5)	cobQ(3)	int_hyp(2)	omp25(8)
SRR4436610	BwIM-TUR-60	brucella	8	gap(3)	aroA(2)	glk(3)	dnaK(2)	gyrB(1)	trpE(5)	cobQ(3)	int_hyp(2)	omp25(8)
SRR4436611	BwIM-TUR-40	brucella	8	gap(3)	aroA(2)	glk(3)	dnaK(2)	gyrB(1)	trpE(5)	cobQ(3)	int_hyp(2)	omp25(8)
SRR4436612	BwIM-SYR-41	brucella	8	gap(3)	aroA(2)	glk(3)	dnaK(2)	gyrB(1)	trpE(5)	cobQ(3)	int_hyp(2)	omp25(8)
SRR4436614	BwIM-SYR-10	brucella	8	gap(3)	aroA(2)	glk(3)	dnaK(2)	gyrB(1)	trpE(5)	cobQ(3)	int_hyp(2)	omp25(8)
SRR4436615	BwIM-SYR-08	brucella	8	gap(3)	aroA(2)	glk(3)	dnaK(2)	gyrB(1)	trpE(5)	cobQ(3)	int_hyp(2)	omp25(8)
SRR4436616	BwIM-SYR-23	brucella	8	gap(3)	aroA(2)	glk(3)	dnaK(2)	gyrB(1)	trpE(5)	cobQ(3)	int_hyp(2)	omp25(8)
SRR4436619	BwIM-TUR-02	brucella	8	gap(3)	aroA(2)	glk(3)	dnaK(2)	gyrB(1)	trpE(5)	cobQ(3)	int_hyp(2)	omp25(8)
SRR4436623	BwIM-TKM-56	brucella	71	gap(3)	aroA(2)	glk(36)	dnaK(2)	gyrB(1)	trpE(5)	cobQ(3)	int_hyp(2)	omp25(8)
SRR4436625	BwIM-SYR-26	brucella	8	gap(3)	aroA(2)	glk(3)	dnaK(2)	gyrB(1)	trpE(5)	cobQ(3)	int_hyp(2)	omp25(8)
SRR4436626	BwIM-JOR-13	brucella	8	gap(3)	aroA(2)	glk(3)	dnaK(2)	gyrB(1)	trpE(5)	cobQ(3)	int_hyp(2)	omp25(8)
SRR4436627	BwIM-IRN-37	brucella	8	gap(3)	aroA(2)	glk(3)	dnaK(2)	gyrB(1)	trpE(5)	cobQ(3)	int_hyp(2)	omp25(8)
SRR4436629	BwIM-SAU-09	brucella	8	gap(3)	aroA(2)	glk(3)	dnaK(2)	gyrB(1)	trpE(5)	cobQ(3)	int_hyp(2)	omp25(8)
SRR4436630	BwIM-SYR-04	brucella	8	gap(3)	aroA(2)	glk(3)	dnaK(2)	gyrB(1)	trpE(5)	cobQ(3)	int_hyp(2)	omp25(8)
SRR4436635	BwIM-SOM-36b	brucella	12	gap(3)	aroA(2)	glk(3)	dnaK(2)	gyrB(1)	trpE(5)	cobQ(2)	int_hyp(2)	omp25(10)
SRR4436636	BwIM-SOM-36a	brucella	12	gap(3)	aroA(2)	glk(3)	dnaK(2)	gyrB(1)	trpE(5)	cobQ(2)	int_hyp(2)	omp25(10)
SRR4436637	BwIM-TUR-03	brucella	8	gap(3)	aroA(2)	glk(3)	dnaK(2)	gyrB(1)	trpE(5)	cobQ(3)	int_hyp(2)	omp25(8)
SRR4436640	BwIM-TUR-51	brucella	8	gap(3)	aroA(2)	glk(3)	dnaK(2)	gyrB(1)	trpE(5)	cobQ(3)	int_hyp(2)	omp25(8)
SRR4436641	BwIM-TUR-17	brucella	8	gap(3)	aroA(2)	glk(3)	dnaK(2)	gyrB(1)	trpE(5)	cobQ(3)	int_hyp(2)	omp25(8)
