# Supplementary material for: Whole-Genome Sequencing for Tracing the Genetic Diversity of Brucella abortus and Brucella melitensis Isolated from Livestock in Egypt
Source: Pathogens. 2021 Jun 16;10(6):759. doi: 10.3390/pathogens10060759 (PMC8235727; doi:10.3390/pathogens10060759)
Supplement: Supplementary file 1 [file pathogens-10-00759-s001.zip › Table S3 cgSNPS of B abortus & B melitensis.xlsx]

## Sheet: cgSNPS_ab
snp-dists 0.7.0	Common.name	18RB17233	18RB17242	18RB17243	18RB17245	18RB17255	18RB17256	18RB17257	18RB17259	2308	SRR8983080	SRR952243
18RB17233	18RB17233	0	0	0	0	0	6	1	6	192	1164	1184
18RB17242	18RB17242	0	0	0	0	0	6	1	6	192	1164	1184
18RB17243	18RB17243	0	0	0	0	0	6	1	6	192	1164	1184
18RB17245	18RB17245	0	0	0	0	0	6	1	6	192	1164	1184
18RB17255	18RB17255	0	0	0	0	0	6	1	6	192	1164	1184
18RB17256	18RB17256	6	6	6	6	6	0	7	0	192	1164	1184
18RB17257	18RB17257	1	1	1	1	1	7	0	7	193	1165	1185
18RB17259	18RB17259	6	6	6	6	6	0	7	0	192	1164	1184
2308	2308	192	192	192	192	192	192	193	192	0	1164	1184
SRR8983080	BAU21/S4023reads	1164	1164	1164	1164	1164	1164	1165	1164	1164	0	782
SRR952243	Pond241323	1184	1184	1184	1184	1184	1184	1185	1184	1184	782	0
	GT-1	GT-2

## Sheet: cgSNPS_meli
snp-dists 0.7.0	Common.name	18RB17227	18RB17228	18RB17229	18RB17230	18RB17235	18RB17236	18RB17238	18RB17240	18RB17241	18RB17244	18RB17246	18RB17247	18RB17248	18RB17249	18RB17250	18RB17251	18RB17252	18RB17253	18RB17254	18RB17258	18RB17260	16M	SRR3106339	SRR3106340	SRR3927451	SRR3927452	SRR3927453	SRR3927454	SRR3927455	SRR4436574	SRR4436576	SRR4436577	SRR4436578	SRR4436579	SRR4436580	SRR4436581	SRR4436582	SRR4436583	SRR4436584	SRR4436585	SRR4436586	SRR4436587	SRR4436590	SRR4436595	SRR4436596	SRR4436602	SRR4436606	SRR4436607
16M	16M	2702	2702	2701	2702	2702	2702	2702	2702	2702	2724	2725	2718	2720	2715	2717	2715	2704	2704	2704	2712	2714	0	2729	2722	1624	2283	2302	2307	2267	2282	2286	2309	2278	2274	2277	2291	2276	2301	2298	2273	2304	2296	2298	2302	2750	2298	2321	2300
18RB17227	18RB17227	0	0	1	0	0	0	2	2	0	74	75	68	71	65	67	65	78	78	78	96	88	2702	103	96	2512	2348	2367	2372	2332	2347	2351	2374	2343	2338	2343	2357	2341	2366	2363	2338	2369	2361	2363	2367	399	2363	2386	2365
18RB17228	18RB17228	0	0	1	0	0	0	2	2	0	74	75	68	71	65	67	65	78	78	78	96	88	2702	103	96	2512	2348	2367	2372	2332	2347	2351	2374	2343	2338	2343	2357	2341	2366	2363	2338	2369	2361	2363	2367	399	2363	2386	2365
18RB17229	18RB17229	1	1	0	1	1	1	3	3	1	75	76	69	72	66	68	66	79	79	79	97	89	2701	104	97	2511	2347	2366	2371	2331	2346	2350	2373	2342	2337	2342	2356	2340	2365	2362	2337	2368	2360	2362	2366	400	2362	2385	2364
18RB17230	18RB17230	0	0	1	0	0	0	2	2	0	74	75	68	71	65	67	65	78	78	78	96	88	2702	103	96	2512	2348	2367	2372	2332	2347	2351	2374	2343	2338	2343	2357	2341	2366	2363	2338	2369	2361	2363	2367	399	2363	2386	2365
18RB17235	18RB17235	0	0	1	0	0	0	2	2	0	74	75	68	71	65	67	65	78	78	78	96	88	2702	103	96	2512	2348	2367	2372	2332	2347	2351	2374	2343	2338	2343	2357	2341	2366	2363	2338	2369	2361	2363	2367	399	2363	2386	2365
18RB17236	18RB17236	0	0	1	0	0	0	2	2	0	74	75	68	71	65	67	65	78	78	78	96	88	2702	103	96	2512	2348	2367	2372	2332	2347	2351	2374	2343	2338	2343	2357	2341	2366	2363	2338	2369	2361	2363	2367	399	2363	2386	2365
18RB17238	18RB17238	2	2	3	2	2	2	0	4	2	76	77	70	73	67	69	67	80	80	80	98	90	2702	105	98	2514	2350	2369	2374	2334	2349	2353	2376	2345	2340	2345	2359	2343	2368	2365	2340	2371	2363	2365	2369	401	2365	2388	2367
18RB17240	18RB17240	2	2	3	2	2	2	4	0	2	76	77	70	73	67	69	67	80	80	80	98	90	2702	105	98	2512	2348	2367	2372	2332	2347	2351	2374	2343	2338	2343	2357	2341	2366	2363	2338	2369	2361	2363	2367	401	2363	2386	2365
18RB17241	18RB17241	0	0	1	0	0	0	2	2	0	74	75	68	71	65	67	65	78	78	78	96	88	2702	103	96	2512	2348	2367	2372	2332	2347	2351	2374	2343	2338	2343	2357	2341	2366	2363	2338	2369	2361	2363	2367	399	2363	2386	2365
18RB17244	18RB17244	74	74	75	74	74	74	76	76	74	0	5	24	27	21	23	85	98	98	98	116	108	2724	123	116	2534	2370	2389	2394	2354	2369	2373	2396	2365	2360	2365	2379	2363	2388	2385	2360	2391	2383	2385	2389	419	2385	2408	2387
18RB17246	18RB17246	75	75	76	75	75	75	77	77	75	5	0	25	28	22	24	86	99	99	99	117	109	2725	124	117	2535	2371	2390	2395	2355	2370	2374	2397	2366	2361	2366	2380	2364	2389	2386	2361	2392	2384	2386	2390	420	2386	2409	2388
18RB17247	18RB17247	68	68	69	68	68	68	70	70	68	24	25	0	11	5	7	79	92	92	92	110	102	2718	117	110	2528	2364	2383	2388	2348	2363	2367	2390	2359	2354	2359	2373	2357	2382	2379	2354	2385	2377	2379	2383	413	2379	2402	2381
18RB17248	18RB17248	71	71	72	71	71	71	73	73	71	27	28	11	0	6	10	82	95	95	95	113	105	2720	120	113	2531	2367	2386	2391	2351	2366	2370	2393	2362	2357	2362	2376	2360	2385	2382	2357	2388	2380	2382	2386	416	2382	2405	2384
18RB17249	18RB17249	65	65	66	65	65	65	67	67	65	21	22	5	6	0	4	76	89	89	89	107	99	2715	114	107	2525	2361	2380	2385	2345	2360	2364	2387	2356	2351	2356	2370	2354	2379	2376	2351	2382	2374	2376	2380	410	2376	2399	2378
18RB17250	18RB17250	67	67	68	67	67	67	69	69	67	23	24	7	10	4	0	78	91	91	91	109	101	2717	116	109	2527	2363	2382	2387	2347	2362	2366	2389	2358	2353	2358	2372	2356	2381	2378	2353	2384	2376	2378	2382	412	2378	2401	2380
18RB17251	18RB17251	65	65	66	65	65	65	67	67	65	85	86	79	82	76	78	0	89	89	89	107	99	2715	114	107	2525	2361	2380	2385	2345	2360	2364	2387	2356	2351	2356	2370	2354	2379	2376	2351	2382	2374	2376	2380	410	2376	2399	2378
18RB17252	18RB17252	78	78	79	78	78	78	80	80	78	98	99	92	95	89	91	89	0	0	0	78	70	2704	95	88	2514	2350	2367	2372	2334	2347	2351	2374	2345	2340	2343	2357	2341	2366	2363	2340	2369	2361	2363	2369	400	2363	2386	2365
18RB17253	18RB17253	78	78	79	78	78	78	80	80	78	98	99	92	95	89	91	89	0	0	0	78	70	2704	95	88	2514	2350	2367	2372	2334	2347	2351	2374	2345	2340	2343	2357	2341	2366	2363	2340	2369	2361	2363	2369	400	2363	2386	2365
18RB17254	18RB17254	78	78	79	78	78	78	80	80	78	98	99	92	95	89	91	89	0	0	0	78	70	2704	95	88	2514	2350	2367	2372	2334	2347	2351	2374	2345	2340	2343	2357	2341	2366	2363	2340	2369	2361	2363	2369	400	2363	2386	2365
18RB17258	18RB17258	96	96	97	96	96	96	98	98	96	116	117	110	113	107	109	107	78	78	78	0	40	2712	113	106	2532	2368	2387	2392	2352	2367	2371	2394	2363	2358	2363	2377	2361	2386	2383	2358	2389	2381	2383	2387	418	2383	2406	2385
18RB17260	18RB17260	88	88	89	88	88	88	90	90	88	108	109	102	105	99	101	99	70	70	70	40	0	2714	105	98	2524	2360	2379	2384	2344	2359	2363	2386	2355	2350	2355	2369	2353	2378	2375	2350	2381	2373	2375	2379	410	2375	2398	2377
SRR3106339	BMEL002	103	103	104	103	103	103	105	105	103	123	124	117	120	114	116	114	95	95	95	113	105	2729	0	21	2539	2375	2394	2399	2359	2374	2378	2401	2370	2365	2370	2384	2368	2393	2390	2365	2396	2388	2390	2394	425	2390	2413	2392
SRR3106340	BMEL003	96	96	97	96	96	96	98	98	96	116	117	110	113	107	109	107	88	88	88	106	98	2722	21	0	2532	2368	2387	2392	2352	2367	2371	2394	2363	2358	2363	2377	2361	2386	2383	2358	2389	2381	2383	2387	418	2383	2406	2385
SRR3927451	KU/RCF-03	2512	2512	2511	2512	2512	2512	2514	2512	2512	2534	2535	2528	2531	2525	2527	2525	2514	2514	2514	2532	2524	1624	2539	2532	0	2098	2117	2122	2082	2097	2101	2124	2093	2089	2092	2106	2091	2116	2113	2088	2119	2107	2109	2117	2564	2113	2132	2115
SRR3927452	KU/RCF-31	2348	2348	2347	2348	2348	2348	2350	2348	2348	2370	2371	2364	2367	2361	2363	2361	2350	2350	2350	2368	2360	2283	2375	2368	2098	0	379	384	98	359	363	386	185	97	355	369	355	378	375	96	381	373	375	69	2394	375	398	377
SRR3927453	KU/RCF-64	2367	2367	2366	2367	2367	2367	2369	2367	2367	2389	2390	2383	2386	2380	2382	2380	2367	2367	2367	2387	2379	2302	2394	2387	2117	379	0	39	363	98	202	41	374	370	94	108	194	19	22	369	36	202	204	398	2413	30	227	18
SRR3927454	KU/RCF-84	2372	2372	2371	2372	2372	2372	2374	2372	2372	2394	2395	2388	2391	2385	2387	2385	2372	2372	2372	2392	2384	2307	2399	2392	2122	384	39	0	368	103	207	12	379	375	99	113	199	38	35	374	7	207	209	403	2418	35	232	37
SRR3927455	KU/RCF-96	2332	2332	2331	2332	2332	2332	2334	2332	2332	2354	2355	2348	2351	2345	2347	2345	2334	2334	2334	2352	2344	2267	2359	2352	2082	98	363	368	0	343	347	370	169	89	339	353	339	362	359	88	365	357	359	117	2378	359	382	361
SRR4436574	BwIM-SYR-14	2347	2347	2346	2347	2347	2347	2349	2347	2347	2369	2370	2363	2366	2360	2362	2360	2347	2347	2347	2367	2359	2282	2374	2367	2097	359	98	103	343	0	182	105	354	350	30	44	174	97	94	349	100	182	184	378	2393	94	207	96
SRR4436576	BwIM-IRQ-11	2351	2351	2350	2351	2351	2351	2353	2351	2351	2373	2374	2367	2370	2364	2366	2364	2351	2351	2351	2371	2363	2286	2378	2371	2101	363	202	207	347	182	0	209	358	354	178	192	144	201	198	353	204	196	198	382	2397	198	221	200
SRR4436577	BwIM-SYR-05	2374	2374	2373	2374	2374	2374	2376	2374	2374	2396	2397	2390	2393	2387	2389	2387	2374	2374	2374	2394	2386	2309	2401	2394	2124	386	41	12	370	105	209	0	381	377	101	115	201	40	37	376	9	209	211	405	2420	37	234	39
SRR4436578	BwIM-IRN-28	2343	2343	2342	2343	2343	2343	2345	2343	2343	2365	2366	2359	2362	2356	2358	2356	2345	2345	2345	2363	2355	2278	2370	2363	2093	185	374	379	169	354	358	381	0	176	350	364	350	373	370	175	376	368	370	204	2389	370	393	372
SRR4436579	BwIM-SYR-01	2338	2338	2337	2338	2338	2338	2340	2338	2338	2360	2361	2354	2357	2351	2353	2351	2340	2340	2340	2358	2350	2274	2365	2358	2089	97	370	375	89	350	354	377	176	0	346	360	346	369	366	69	372	364	366	116	2384	366	389	368
SRR4436580	BwIM-IRQ-43	2343	2343	2342	2343	2343	2343	2345	2343	2343	2365	2366	2359	2362	2356	2358	2356	2343	2343	2343	2363	2355	2277	2370	2363	2092	355	94	99	339	30	178	101	350	346	0	30	170	93	90	345	96	178	180	374	2389	90	203	92
SRR4436581	BwIM-SYR-34	2357	2357	2356	2357	2357	2357	2359	2357	2357	2379	2380	2373	2376	2370	2372	2370	2357	2357	2357	2377	2369	2291	2384	2377	2106	369	108	113	353	44	192	115	364	360	30	0	184	107	104	359	110	192	194	388	2403	104	217	106
SRR4436582	BwIM-TUR-27	2341	2341	2340	2341	2341	2341	2343	2341	2341	2363	2364	2357	2360	2354	2356	2354	2341	2341	2341	2361	2353	2276	2368	2361	2091	355	194	199	339	174	144	201	350	346	170	184	0	193	190	345	196	188	190	374	2387	190	213	192
SRR4436583	BwIM-SYR-53	2366	2366	2365	2366	2366	2366	2368	2366	2366	2388	2389	2382	2385	2379	2381	2379	2366	2366	2366	2386	2378	2301	2393	2386	2116	378	19	38	362	97	201	40	373	369	93	107	193	0	21	368	35	201	203	397	2412	29	226	17
SRR4436584	BwIM-SYR-07	2363	2363	2362	2363	2363	2363	2365	2363	2363	2385	2386	2379	2382	2376	2378	2376	2363	2363	2363	2383	2375	2298	2390	2383	2113	375	22	35	359	94	198	37	370	366	90	104	190	21	0	365	32	198	200	394	2409	26	223	20
SRR4436585	BwIM-TUR-38	2338	2338	2337	2338	2338	2338	2340	2338	2338	2360	2361	2354	2357	2351	2353	2351	2340	2340	2340	2358	2350	2273	2365	2358	2088	96	369	374	88	349	353	376	175	69	345	359	345	368	365	0	371	363	365	115	2384	365	388	367
SRR4436586	BwIM-SYR-31	2369	2369	2368	2369	2369	2369	2371	2369	2369	2391	2392	2385	2388	2382	2384	2382	2369	2369	2369	2389	2381	2304	2396	2389	2119	381	36	7	365	100	204	9	376	372	96	110	196	35	32	371	0	204	206	400	2415	32	229	34
SRR4436587	BwIM-TUR-39	2361	2361	2360	2361	2361	2361	2363	2361	2361	2383	2384	2377	2380	2374	2376	2374	2361	2361	2361	2381	2373	2296	2388	2381	2107	373	202	207	357	182	196	209	368	364	178	192	188	201	198	363	204	0	6	392	2407	198	209	200
SRR4436590	BwIM-TUR-24	2363	2363	2362	2363	2363	2363	2365	2363	2363	2385	2386	2379	2382	2376	2378	2376	2363	2363	2363	2383	2375	2298	2390	2383	2109	375	204	209	359	184	198	211	370	366	180	194	190	203	200	365	206	6	0	394	2409	200	211	202
SRR4436595	BwIM-KWT-42	2367	2367	2366	2367	2367	2367	2369	2367	2367	2389	2390	2383	2386	2380	2382	2380	2369	2369	2369	2387	2379	2302	2394	2387	2117	69	398	403	117	378	382	405	204	116	374	388	374	397	394	115	400	392	394	0	2413	394	417	396
SRR4436596	BwIM-MAR-25	399	399	400	399	399	399	401	401	399	419	420	413	416	410	412	410	400	400	400	418	410	2750	425	418	2564	2394	2413	2418	2378	2393	2397	2420	2389	2384	2389	2403	2387	2412	2409	2384	2415	2407	2409	2413	0	2409	2432	2411
SRR4436602	BwIM-TUR-30	2363	2363	2362	2363	2363	2363	2365	2363	2363	2385	2386	2379	2382	2376	2378	2376	2363	2363	2363	2383	2375	2298	2390	2383	2113	375	30	35	359	94	198	37	370	366	90	104	190	29	26	365	32	198	200	394	2409	0	223	28
SRR4436606	BwIM-TUR-15	2386	2386	2385	2386	2386	2386	2388	2386	2386	2408	2409	2402	2405	2399	2401	2399	2386	2386	2386	2406	2398	2321	2413	2406	2132	398	227	232	382	207	221	234	393	389	203	217	213	226	223	388	229	209	211	417	2432	223	0	225
SRR4436607	BwIM-TUR-19	2365	2365	2364	2365	2365	2365	2367	2365	2365	2387	2388	2381	2384	2378	2380	2378	2365	2365	2365	2385	2377	2300	2392	2385	2115	377	18	37	361	96	200	39	372	368	92	106	192	17	20	367	34	200	202	396	2411	28	225	0
SRR4436608	BwIM-IRQ-32	2372	2372	2371	2372	2372	2372	2374	2372	2372	2394	2395	2388	2391	2385	2387	2385	2372	2372	2372	2392	2384	2307	2399	2392	2122	384	39	44	368	103	207	46	379	375	99	113	199	38	35	374	41	207	209	403	2418	23	232	37
SRR4436609	BwIM-TUR-59	2367	2367	2366	2367	2367	2367	2369	2367	2367	2389	2390	2383	2386	2380	2382	2380	2367	2367	2367	2387	2379	2302	2394	2387	2113	379	208	213	363	188	202	215	374	370	184	198	194	207	204	369	210	6	12	398	2413	204	203	206
SRR4436610	BwIM-TUR-60	2363	2363	2362	2363	2363	2363	2365	2363	2363	2385	2386	2379	2382	2376	2378	2376	2363	2363	2363	2383	2375	2298	2390	2383	2109	375	204	209	359	184	198	211	370	366	180	194	190	203	200	365	206	6	0	394	2409	200	211	202
SRR4436611	BwIM-TUR-40	2373	2373	2372	2373	2373	2373	2375	2373	2373	2395	2396	2389	2392	2386	2388	2386	2373	2373	2373	2393	2385	2308	2400	2393	2123	385	40	45	369	104	208	47	380	376	100	114	200	39	36	375	42	208	210	404	2419	24	233	38
SRR4436612	BwIM-SYR-41	2370	2370	2369	2370	2370	2370	2372	2370	2370	2392	2393	2386	2389	2383	2385	2383	2370	2370	2370	2390	2382	2307	2397	2390	2122	384	39	18	368	103	207	20	379	375	99	113	199	38	35	374	15	207	209	403	2416	35	232	37
SRR4436614	BwIM-SYR-10	2371	2371	2370	2371	2371	2371	2373	2371	2371	2393	2394	2387	2390	2384	2386	2384	2371	2371	2371	2383	2383	2298	2398	2391	2121	383	24	43	367	102	206	45	378	374	98	112	198	13	26	373	40	206	208	402	2417	34	231	22
SRR4436615	BwIM-SYR-08	2360	2360	2359	2360	2360	2360	2362	2360	2360	2382	2383	2376	2379	2373	2375	2373	2360	2360	2360	2380	2372	2295	2387	2380	2110	372	21	32	356	91	195	34	367	363	87	101	187	20	17	362	29	195	197	391	2406	23	220	19
SRR4436616	BwIM-SYR-23	2374	2374	2373	2374	2374	2374	2376	2374	2374	2396	2397	2390	2393	2387	2389	2387	2374	2374	2374	2394	2386	2309	2401	2394	2124	386	41	6	370	105	209	14	381	377	101	115	201	40	37	376	9	209	211	405	2420	37	234	39
SRR4436619	BwIM-TUR-02	2363	2363	2362	2363	2363	2363	2365	2363	2363	2385	2386	2379	2382	2376	2378	2376	2363	2363	2363	2383	2375	2298	2390	2383	2113	375	24	35	359	94	198	37	370	366	90	104	190	23	20	365	32	198	200	394	2409	26	223	22
SRR4436623	BwIM-TKM-56	2338	2338	2337	2338	2338	2338	2340	2338	2338	2360	2361	2354	2357	2351	2353	2351	2340	2340	2340	2358	2350	2273	2365	2358	2088	122	369	374	106	349	353	376	175	113	345	359	345	368	365	112	371	363	365	141	2384	365	388	367
SRR4436625	BwIM-SYR-26	2363	2363	2362	2363	2363	2363	2365	2363	2363	2385	2386	2379	2382	2376	2378	2376	2363	2363	2363	2383	2375	2298	2390	2383	2113	375	16	35	359	94	198	37	370	366	90	104	190	15	18	365	32	198	200	394	2409	26	223	14
SRR4436626	BwIM-JOR-13	2367	2367	2366	2367	2367	2367	2369	2367	2367	2389	2390	2383	2386	2380	2382	2380	2367	2367	2367	2387	2379	2302	2394	2387	2117	379	14	39	363	98	202	41	374	370	94	108	194	19	22	369	36	202	204	398	2413	30	227	18
SRR4436627	BwIM-IRN-37	2365	2365	2364	2365	2365	2365	2367	2365	2365	2387	2388	2381	2384	2378	2380	2378	2365	2365	2365	2385	2377	2300	2392	2385	2115	377	26	37	361	96	200	39	372	368	92	106	192	25	22	367	34	200	202	396	2411	28	225	24
SRR4436629	BwIM-SAU-09	2365	2365	2364	2365	2365	2365	2367	2365	2365	2387	2388	2381	2384	2378	2380	2378	2367	2367	2367	2385	2377	2300	2392	2385	2115	67	396	401	115	376	380	403	202	114	372	386	372	395	392	113	398	390	392	20	2411	392	415	394
SRR4436630	BwIM-SYR-04	2363	2363	2362	2363	2363	2363	2365	2363	2363	2385	2386	2379	2382	2376	2378	2376	2363	2363	2363	2383	2375	2298	2390	2383	2113	375	24	35	359	94	198	37	370	366	90	104	190	23	20	365	32	198	200	394	2409	26	223	22
SRR4436635	BwIM-SOM-36b	2521	2521	2520	2521	2521	2521	2523	2521	2521	2543	2544	2537	2540	2534	2536	2534	2523	2523	2523	2541	2533	1633	2548	2541	137	2105	2124	2129	2089	2104	2108	2131	2100	2096	2099	2113	2098	2123	2120	2095	2126	2114	2116	2124	2573	2120	2139	2122
SRR4436636	BwIM-SOM-36a	2521	2521	2520	2521	2521	2521	2523	2521	2521	2543	2544	2537	2540	2534	2536	2534	2523	2523	2523	2541	2533	1633	2548	2541	137	2105	2124	2129	2089	2104	2108	2131	2100	2096	2099	2113	2098	2123	2120	2095	2126	2114	2116	2124	2573	2120	2139	2122
SRR4436637	BwIM-TUR-03	2355	2355	2354	2355	2355	2355	2357	2355	2355	2377	2378	2371	2374	2368	2370	2368	2355	2355	2355	2375	2367	2290	2382	2375	2105	367	196	201	351	176	190	203	362	358	172	186	182	195	192	357	198	166	168	386	2401	192	191	194
SRR4436640	BwIM-TUR-51	2313	2313	2312	2313	2313	2313	2315	2313	2313	2335	2336	2329	2332	2326	2328	2326	2315	2315	2315	2333	2325	2248	2340	2333	2063	185	344	349	169	324	328	351	179	176	320	334	320	343	340	175	346	338	340	204	2359	340	363	342
SRR4436641	BwIM-TUR-17	2375	2375	2374	2375	2375	2375	2377	2375	2375	2397	2398	2391	2394	2388	2390	2388	2375	2375	2375	2395	2387	2310	2402	2395	2125	387	42	47	371	106	210	49	382	378	102	116	202	41	38	377	44	210	212	406	2421	32	235	40
	GT-1	GT-2	GT-3	GT-4	GT-5	GT-6	GT-7	GT-8	GT-9
[truncated: 20 more columns]
