# Supplementary material for: Whole-Genome Sequencing for Tracing the Genetic Diversity of Brucella abortus and Brucella melitensis Isolated from Livestock in Egypt
Source: Pathogens. 2021 Jun 16;10(6):759. doi: 10.3390/pathogens10060759 (PMC8235727; doi:10.3390/pathogens10060759)
Supplement: Supplementary file 1 [file pathogens-10-00759-s001.zip › Table_S5_WGS_virulence Factors and Mutations_AMR.xlsx]

## Sheet: Virulence Factors
Table S8. Whole-genome sequencing detection of virulence factors in B. abortus and B. melitensis isolates from livestock in Egypt
		Virulence factors
ID	Strain	acpXL	btpA	btpB	cgs	fabZ	gmd	htrB	kdsA	kdsB	lpsA	lpsB/lpcC	lpxA	lpxB	lpxC	lpxD	lpxE	manAoAg	manCoAg	per	pgm	pmm	ricA	virB1	virB10	virB11	virB12	virB2	virB3	virB4	virB5	virB6	virB7	virB8	virB9	wbdA	wbkA	wbkB	wbkC	wboA	wbpL	wbpZ	wzm	wzt
18RB17233	B. abortus	✔	✔	✔	✔	✔	✔	✔	✔	✔	✔	✔	✔	✔	✔	✔	✔	✔	✔	✔	✔	✔	✔	✔	✔	✔	✔	✔	✔	✔	✔	✔	✔	✔	✔	✔	✔	✔	✔	✔	✔	✔	✔	✔
18RB17242	B. abortus	✔	✔	✔	✔	✔	✔	✔	✔	✔	✔	✔	✔	✔	✔	✔	✔	✔	✔	✔	✔	✔	✔	✔	✔	✔	✔	✔	✔	✔	✔	✔	✔	✔	✔	✔	✔	✔	✔	✔	✔	✔	✔	✔
18RB17243	B. abortus	✔	✔	✔	✔	✔	✔	✔	✔	✔	✔	✔	✔	✔	✔	✔	✔	✔	✔	✔	✔	✔	✔	✔	✔	✔	✔	✔	✔	✔	✔	✔	✔	✔	✔	✔	✔	✔	✔	✔	✔	✔	✔	✔
18RB17245	B. abortus	✔	✔	✔	✔	✔	✔	✔	✔	✔	✔	✔	✔	✔	✔	✔	✔	✔	✔	✔	✔	✔	✔	✔	✔	✔	✔	✔	✔	✔	✔	✔	✔	✔	✔	✔	✔	✔	✔	✔	✔	✔	✔	✔
18RB17255	B. abortus	✔	✔	✔	✔	✔	✔	✔	✔	✔	✔	✔	✔	✔	✔	✔	✔	✔	✔	✔	✔	✔	✔	✔	✔	✔	✔	✔	✔	✔	✔	✔	✔	✔	✔	✔	✔	✔	✔	✔	✔	✔	✔	✔
18RB17256	B. abortus	✔	✔	✔	✔	✔	✔	✔	✔	✔	✔	✔	✔	✔	✔	✔	✔	✔	✔	✔	✔	✔	✔	✔	✔	✔	✔	✔	✔	✔	✔	✔	✔	✔	✔	✔	✔	✔	✔	✔	✔	✔	✔	✔
18RB17257	B. abortus	✔	✔	✔	✔	✔	✔	✔	✔	✔	✔	✔	✔	✔	✔	✔	✔	✔	✔	✔	✔	✔	✔	✔	✔	✔	✔	✔	✔	✔	✔	✔	✔	✔	✔	✔	✔	✔	✔	✔	✔	✔	✔	✔
18RB17259	B. abortus	✔	✔	✔	✔	✔	✔	✔	✔	✔	✔	✔	✔	✔	✔	✔	✔	✔	✔	✔	✔	✔	✔	✔	✔	✔	✔	✔	✔	✔	✔	✔	✔	✔	✔	✔	✔	✔	✔	✔	✔	✔	✔	✔
18RB17227	B. melitensis	✔	✔	✔	✔	✔	✔	✔	✔	✔	✔	✔	✔	✔	✔	✔	✔	✔	✔	✔	✔	✔	✔	✔	✔	✔	✔	✔	✔	✔	✔	✔	✔	✔	✔	✔	✔	✔	✔	✔	✔	✔	✔	✔
18RB17228	B. melitensis	✔	✔	✔	✔	✔	✔	✔	✔	✔	✔	✔	✔	✔	✔	✔	✔	✔	✔	✔	✔	✔	✔	✔	✔	✔	✔	✔	✔	✔	✔	✔	✔	✔	✔	✔	✔	✔	✔	✔	✔	✔	✔	✔
18RB17229	B. melitensis	✔	✔	✔	✔	✔	✔	✔	✔	✔	✔	✔	✔	✔	✔	✔	✔	✔	✔	✔	✔	✔	✔	✔	✔	✔	✔	✔	✔	✔	✔	✔	✔	✔	✔	✔	✔	✔	✔	✔	✔	✔	✔	✔
18RB17230	B. melitensis	✔	✔	✔	✔	✔	✔	✔	✔	✔	✔	✔	✔	✔	✔	✔	✔	✔	✔	✔	✔	✔	✔	✔	✔	✔	✔	✔	✔	✔	✔	✔	✔	✔	✔	✔	✔	✔	✔	✔	✔	✔	✔	✔
18RB17235	B. melitensis	✔	✔	✔	✔	✔	✔	✔	✔	✔	✔	✔	✔	✔	✔	✔	✔	✔	✔	✔	✔	✔	✔	✔	✔	✔	✔	✔	✔	✔	✔	✔	✔	✔	✔	✔	✔	✔	✔	✔	✔	✔	✔	✔
18RB17236	B. melitensis	✔	✔	✔	✔	✔	✔	✔	✔	✔	✔	✔	✔	✔	✔	✔	✔	✔	✔	✔	✔	✔	✔	✔	✔	✔	✔	✔	✔	✔	✔	✔	✔	✔	✔	✔	✔	✔	✔	✔	✔	✔	✔	✔
18RB17238	B. melitensis	✔	✔	✔	✔	✔	✔	✔	✔	✔	✔	✔	✔	✔	✔	✔	✔	✔	✔	✔	✔	✔	✔	✔	✔	✔	✔	✔	✔	✔	✔	✔	✔	✔	✔	✔	✔	✔	✔	✔	✔	✔	✔	✔
18RB17240	B. melitensis	✔	✔	✔	✔	✔	✔	✔	✔	✔	✔	✔	✔	✔	✔	✔	✔	✔	✔	✔	✔	✔	✔	✔	✔	✔	✔	✔	✔	✔	✔	✔	✔	✔	✔	✔	✔	✔	✔	✔	✔	✔	✔	✔
18RB17241	B. melitensis	✔	✔	✔	✔	✔	✔	✔	✔	✔	✔	✔	✔	✔	✔	✔	✔	✔	✔	✔	✔	✔	✔	✔	✔	✔	✔	✔	✔	✔	✔	✔	✔	✔	✔	✔	✔	✔	✔	✔	✔	✔	✔	✔
18RB17244	B. melitensis	✔	✔	✔	✔	✔	✔	✔	✔	✔	✔	✔	✔	✔	✔	✔	✔	✔	✔	✔	✔	✔	✔	✔	✔	✔	✔	✔	✔	✔	✔	✔	✔	✔	✔	✔	✔	✔	✔	✔	✔	✔	✔	✔
18RB17246	B. melitensis	✔	✔	✔	✔	✔	✔	✔	✔	✔	✔	✔	✔	✔	✔	✔	✔	✔	✔	✔	✔	✔	✔	✔	✔	✔	✔	✔	✔	✔	✔	✔	✔	✔	✔	✔	✔	✔	✔	✔	✔	✔	✔	✔
18RB17247	B. melitensis	✔	✔	✔	✔	✔	✔	✔	✔	✔	✔	✔	✔	✔	✔	✔	✔	✔	✔	✔	✔	✔	✔	✔	✔	✔	✔	✔	✔	✔	✔	✔	✔	✔	✔	✔	✔	✔	✔	✔	✔	✔	✔	✔
18RB17248	B. melitensis	✔	✔	✔	✔	✔	✔	✔	✔	✔	✔	✔	✔	✔	✔	✔	✔	✔	✔	✔	✔	✔	✔	✔	✔	✔	✔	✔	✔	✔	✔	✔	✔	✔	✔	✔	✔	✔	✔	✔	✔	✔	✔	✔
18RB17249	B. melitensis	✔	✔	✔	✔	✔	✔	✔	✔	✔	✔	✔	✔	✔	✔	✔	✔	✔	✔	✔	✔	✔	✔	✔	✔	✔	✔	✔	✔	✔	✔	✔	✔	✔	✔	✔	✔	✔	✔	✔	✔	✔	✔	✔
18RB17250	B. melitensis	✔	✔	✔	✔	✔	✔	✔	✔	✔	✔	✔	✔	✔	✔	✔	✔	✔	✔	✔	✔	✔	✔	✔	✔	✔	✔	✔	✔	✔	✔	✔	✔	✔	✔	✔	✔	✔	✔	✔	✔	✔	✔	✔
18RB17251	B. melitensis	✔	✔	✔	✔	✔	✔	✔	✔	✔	✔	✔	✔	✔	✔	✔	✔	✔	✔	✔	✔	✔	✔	✔	✔	✔	✔	✔	✔	✔	✔	✔	✔	✔	✔	✔	✔	✔	✔	✔	✔	✔	✔	✔
18RB17252	B. melitensis	✔	✔	✔	✔	✔	✔	✔	✔	✔	✔	✔	✔	✔	✔	✔	✔	✔	✔	✔	✔	✔	✔	✔	✔	✔	✔	✔	✔	✔	✔	✔	✔	✔	✔	✔	✔	✔	✔	✔	✔	✔	✔	✔
18RB17253	B. melitensis	✔	✔	✔	✔	✔	✔	✔	✔	✔	✔	✔	✔	✔	✔	✔	✔	✔	✔	✔	✔	✔	✔	✔	✔	✔	✔	✔	✔	✔	✔	✔	✔	✔	✔	✔	✔	✔	✔	✔	✔	✔	✔	✔
18RB17254	B. melitensis	✔	✔	✔	✔	✔	✔	✔	✔	✔	✔	✔	✔	✔	✔	✔	✔	✔	✔	✔	✔	✔	✔	✔	✔	✔	✔	✔	✔	✔	✔	✔	✔	✔	✔	✔	✔	✔	✔	✔	✔	✔	✔	✔
18RB17258	B. melitensis	✔	✔	✔	✔	✔	✔	✔	✔	✔	✔	✔	✔	✔	✔	✔	✔	✔	✔	✔	✔	✔	✔	✔	✔	✔	✔	✔	✔	✔	✔	✔	✔	✔	✔	✔	✔	✔	✔	✔	✔	✔	✔	✔
18RB17260	B. melitensis	✔	✔	✔	✔	✔	✔	✔	✔	✔	✔	✔	✔	✔	✔	✔	✔	✔	✔	✔	✔	✔	✔	✔	✔	✔	✔	✔	✔	✔	✔	✔	✔	✔	✔	✔	✔	✔	✔	✔	✔	✔	✔	✔
Gene description
Gene	product/ protien
virB1	(virB1) type IV secretion system attachment mediating protein VirB1 Homolog [VirB type IV secretion system (VF0365)] [Brucella melitensis bv. 1 str. 16M]
virB2	(virB2) type IV secretion system protein VirB2 [VirB type IV secretion system (VF0365)] [Brucella melitensis bv. 1 str. 16M]
virB3	(virB3) type IV secretion system protein VirB3 [VirB type IV secretion system (VF0365)] [Brucella melitensis bv. 1 str. 16M]
virB4	(virB4) type IV secretion system protein ATPase VirB4 [VirB type IV secretion system (VF0365)] [Brucella melitensis bv. 1 str. 16M]
virB5	(virB5) type IV secretion system protein VirB5 [VirB type IV secretion system (VF0365)] [Brucella melitensis bv. 1 str. 16M]
virB6	(virB6) type IV secretion system channel protein VirB6 [VirB type IV secretion system (VF0365)] [Brucella melitensis bv. 1 str. 16M]
virB7	(virB7) type IV secretion system protein VirB7 [VirB type IV secretion system (VF0365)] [Brucella melitensis bv. 1 str. 16M]
virB8	(virB8) type IV secretion system protein VirB8 [VirB type IV secretion system (VF0365)] [Brucella melitensis bv. 1 str. 16M]
virB9	(virB9) type IV secretion system channel protein VirB9 [VirB type IV secretion system (VF0365)] [Brucella melitensis bv. 1 str. 16M]
virB10	(virB10) type IV secretion system channel protein VirB10 [VirB type IV secretion system (VF0365)] [Brucella melitensis bv. 1 str. 16M]
virB11	(virB11) type IV secretion system protein ATPase VirB11 [VirB type IV secretion system (VF0365)] [Brucella melitensis bv. 1 str. 16M]
virB12	(virB12) type IV secretion system protein VirB12 [VirB (SS043)] [Brucella melitensis bv. 1 str. 16M]
lpsB/lpcC	(lpsB/lpcC) Lipopolysaccharide core biosynthesis mannosyltransferase LpcC [LPS (CVF383)] [Brucella melitensis bv. 1 str. 16M]
lpxC	(lpxC) UDP-3-O-[3-hydroxymyristoyl] N-acetylglucosamine deacetylase [LPS (CVF383)] [Brucella melitensis bv. 1 str. 16M]
ricA	(ricA) Rab2 interacting conserved protein A [RicA (VF0414)] [Brucella melitensis bv. 1 str. 16M]
lpxD	(lpxD) UDP-3-O-[3-hydroxymyristoyl] glucosamine N-acyltransferase [LPS (CVF383)] [Brucella melitensis bv. 1 str. 16M]
fabZ	(fabZ) (3R)-hydroxymyristoyl ACP dehydratase [LPS (CVF383)] [Brucella melitensis bv. 1 str. 16M]
lpxA	(lpxA) UDP-N-acetylglucosamine acyltransferase [LPS (CVF383)] [Brucella melitensis bv. 1 str. 16M]
lpxB	(lpxB) lipid-A-disaccharide synthase [LPS (CVF383)] [Brucella melitensis bv. 1 str. 16M]
kdsA	(kdsA) 2-dehydro-3-deoxyphosphooctonate aldolase [LPS (CVF383)] [Brucella melitensis bv. 1 str. 16M]
kdsB	(kdsB) 3-deoxy-manno-octulosonate cytidylyltransferase [LPS (CVF383)] [Brucella melitensis bv. 1 str. 16M]
pgm	(pgm) phosphoglucomutase [LPS (VF0367)] [Brucella melitensis bv. 1 str. 16M]
cgs	(cgs) cyclic beta 1-2 glucan synthetase [C<beta>G (VF0366)] [Brucella melitensis bv. 1 str. 16M]
gmd	(gmd) GDP-mannose 46-dehydratase [LPS (VF0367)] [Brucella melitensis bv. 1 str. 16M]
per	(per) perosamine synthetase [LPS (VF0367)] [Brucella melitensis bv. 1 str. 16M]
wzm	(wzm) O-antigen export system permease protein [LPS (VF0367)] [Brucella melitensis bv. 1 str. 16M]
wzt	(wzt) O-antigen export system ATP-binding protein [LPS (VF0367)] [Brucella melitensis bv. 1 str. 16M]
wbkB	(wbkB) perosamine synthetase WbkB [LPS (VF0367)] [Brucella melitensis bv. 1 str. 16M]
wbkC	(wbkC) GDP-mannose 46-dehydratase / GDP-4-amino-46-dideoxy-D-mannose formyltransferase [LPS (VF0367)] [Brucella melitensis bv. 1 str. 16M]
wbpL	(wbpL) undecaprenyl-phosphate alpha-N-acetylglucosaminyltransferase [LPS (CVF383)] [Brucella melitensis bv. 1 str. 16M]
acpXL	(acpXL) acyl carrier protein [LPS (CVF383)] [Brucella melitensis bv. 1 str. 16M]
lpxE	(lpxE) phosphatidylglycerophosphatase B [LPS (CVF383)] [Brucella melitensis bv. 1 str. 16M]
btpB	(btpB) Tir domain containing protein BtpB [BtpB (VF0522)] [Brucella suis 1330]
lpsA	(lpsA) glycosyltransferase [LPS (CVF383)] [Brucella melitensis bv. 1 str. 16M]
btpA	(btpA) Tir domain containing protein BtpA [BtpA/Btp1/TcpB (VF0412)] [Brucella melitensis bv. 1 str. 16M]
htrB	(htrB) lipid A biosynthesis lauroyl acyltransferase [LPS (CVF383)] [Brucella melitensis bv. 1 str. 16M]
acpXL	(acpXL) acyl carrier protein [LPS (CVF383)] [Brucella melitensis bv. 1 str. 16M]
wboA	(wboA) glycosyltransferase [LPS (CVF383)] [Brucella melitensis bv. 1 str. 16M]
wbdA	(wbdA) mannosyltransferase [LPS (CVF383)] [Brucella melitensis bv. 1 str. 16M]
wbpZ	(wbpZ) mannosyltransferase C [LPS (CVF383)] [Brucella melitensis bv. 1 str. 16M]
manAoAg	(manAoAg) mannose-6-phosphate isomerase [LPS (VF0367)] [Brucella melitensis bv. 1 str. 16M]
manCoAg	(manCoAg) mannose-1-phosphate guanylyltransferase [LPS (VF0367)] [Brucella melitensis bv. 1 str. 16M]
pmm	(pmm) phosphomannomutase [LPS (VF0367)] [Brucella melitensis bv. 1 str. 16M]
wbkA	(wbkA) mannosyltransferase [LPS (VF0367)] [Brucella melitensis bv. 1 str. 16M]

## Sheet: Mutation analysis_AMR
Mutation analysis of rpoB gene in phenotypically resistant isolates of B. melitensis.
ID	Brucella spp.	RIF*	Mutation site	Mutation	Amino acid change
18RB17252	B. melitensis	3	2784	CGC to CGT	Arg to Arg
18RB17253	B. melitensis	4	2784	CGC to CGT	Arg to Arg
18RB17254	B. melitensis	3	2784	CGC to CGT	Arg to Arg
18RB17260	B. melitensis	4	2394	ACG to ACT	Thr to Thr
*RIF: phenotypic resistance against rifampicin, MIC for Rifampin: sensitive: ≤1, intermediate resistant: 2, resistant: ≥ 4 (CLSI, EUCAST)
Mutation analysis of gyrA gene in phenotypically resistant isolates of B. melitensis.
ID	Brucella spp.	CIP*	Mutation site	Mutation	Amino acid change
18RB17252	B. melitensis	0.12	297	GAT to GAA	Asp to Glu
18RB17253	B. melitensis	0.12	297	GAT to GAA	Asp to Glu
18RB17254	B. melitensis	0.12	297	GAT to GAA	Asp to Glu
*CIP: phenotypic resistance against ciprofloxacin, MIC for Ciprofloxacin: sensitive: ≤0.06, resistant: > 0.06 (CLSI, EUCAST)
